# Supplementary material for: Effects of low dose estrogen therapy on the vaginal microbiomes of women with atrophic vaginitis
Source: Sci Rep. 2016 Apr 22;6:24380. doi: 10.1038/srep24380 (PMC4840317; doi:10.1038/srep24380)
Supplement: Supplementary Dataset [file srep24380-s2.xls]

## Sheet: Sheet1
Table S3. Taxonomic assignments, relative abundances of taxa, and metadata.
					Metadata																Percentage of 16S rRNA gene sequence reads assigned to each taxonb
Group a	Subject ID	Visit	Sample ID		Age (year)	No.of delivery	No. of children	Frequency of sex/month	Time since menopause (month)	Body mass index	Systolic blood pressure (mmHg)	Diastolic pressure (mmHg)	Pulse rate (bpm)	Symptom score	follicle-stimulating hormone (U/L)	Estradiol (pmol/L)	Vaginal Maturation Index	vaginal pH	Total Read Counts b		Abiotrophia	Acetobacterium	Acholeplasma	Acidisoma	Acidovorax	Acinetobacter	Actinobacteria	Actinobaculum	Actinomyces	Actinomycetaceae	Actinomycetales	Actinoplanes	Aeriscardovia	Aerococcaceae	Aerococcus	Afipia	Agromonas	Alicycliphilus	Alistipes	Allisonella	Alloiococcus	Allomonas	Alloscardovia	Alphaproteobacteria	Amaricoccus	Anaerobacter	Anaerococcus	Anaeroglobus	Anaerosphaera
H	H.1	1	H.1.1		59	1	1	1	87	26.3	125	65	77	1	96.4	31.9	13	6.75	4646		0	0	0	0	0	0	0.000215239	0	0.00322858	0	0.000430478	0	0	0	0.0525183	0	0	0	0	0.000645717	0	0	0	0	0	0	0.0516573	0	0.0647869
H	H.1	2	H.1.2		59	1	1	1	87	26.3	125	65	77	1	88.4	31.1	14	6.75	5700		0	0	0	0	0	0	0	0	0.000877193	0	0	0	0	0.000175439	0.102281	0	0	0	0	0.000701754	0	0	0	0	0	0	0.0645614	0	0.00877193
H	H.1	3	H.1.3		59	1	1	1	87	26.3	125	65	77	1	91.3	32.3	13	6.75	10110		0	0	0	0	0	0	0.000197824	0	0.00098912	0.000197824	9.8912e-05	0	0	0.000197824	0.0668645	0	0	0	0	0.00049456	0	0	9.8912e-05	0	0	0	0.0436202	0	0.00791296
H	H.2	1	H.2.1		54	1	1	1	32	27.2	125	65	76	1	65.3	53.7	41	6.5	8012		0	0	0	0	0	0	0.000249626	0	0.000499251	0	0.000124813	0	0	0.000249626	0.0756365	0	0	0	0	0.000124813	0	0	0	0	0	0	0.0476785	0	0.00611583
H	H.2	2	H.2.2		54	1	1	1	32	27.2	125	65	76	1	62.8	55.2	41	6.5	6812		0	0	0	0	0	0.0001468	0.0001468	0	0.000587199	0	0.0001468	0	0	0.000440399	0.0896947	0	0	0	0	0.000440399	0	0	0	0	0	0	0.0499119	0	0.00748679
H	H.2	3	H.2.3		54	1	1	1	32	27.2	125	65	76	1	68.9	50.3	40	6.5	8260		0	0	0	0	0	0	0	0	0.00121065	0	0.000242131	0	0	0.000242131	0.0864407	0	0	0	0	0.000121065	0	0	0	0	0	0	0.0510896	0	0.00932203
H	H.3	1	H.3.1		60	1	1	1	108	26.1	130	80	78	1	103.4	34.5	15	6.75	7510		0	0	0	0	0	0	0	0	0	0	0	0	0	0	0	0	0	0	0	0	0	0	0	0	0	0	0.000532623	0	0
H	H.3	2	H.3.2		60	1	1	1	108	26.1	130	80	78	1	100.3	32.7	15	6.75	6561		0	0	0	0	0	0	0	0	0	0	0	0	0	0	0.000152416	0	0	0	0	0	0	0	0	0	0	0	0	0	0
H	H.3	3	H.3.3		60	1	1	1	108	26.1	130	80	78	1	93.4	32.5	17	7	6910		0	0	0	0	0	0	0	0	0.000144718	0	0	0	0	0	0.00607815	0	0	0	0	0	0	0	0	0	0	0	0.00448625	0	0.000144718
H	H.4	1	H.4.1		56	1	2	1	68	25.1	135	95	79	1	89.4	44.1	27	6.75	3740		0	0	0	0	0	0	0	0	0.00026738	0	0	0	0	0	0.00802139	0	0	0	0	0.00026738	0	0	0	0	0	0	0.00160428	0	0
H	H.4	2	H.4.2		56	1	2	1	68	25.1	135	95	79	1	83.2	43.3	25	6.75	2510		0	0	0	0	0	0	0	0.000398406	0	0	0	0	0	0.000796813	0.305578	0	0	0	0	0	0	0	0	0	0	0	0.0151394	0	0
H	H.4	3	H.4.3		56	1	2	1	68	25.1	135	95	79	1	98.3	43.6	26	6.75	7651		0	0	0	0	0	0	0	0	0	0	0	0	0	0	0.0067965	0	0	0	0	0	0	0	0	0	0	0	0.00169912	0	0
H	H.5	1	H.5.1		55	2	2	1	47	25	130	80	80	1	77.3	52.8	42	6.5	6611		0	0	0	0	0	0	0	0	0.000756315	0	0.000605052	0	0	0	0	0	0	0	0	0	0	0	0	0	0	0	0.00952957	0	0
H	H.5	2	H.5.2		55	2	2	1	47	25	130	80	80	1	73.4	55.6	41	6.5	5899		0	0	0	0	0	0	0	0	0.00135616	0	0.00016952	0	0	0	0	0	0	0	0	0	0.00016952	0	0	0	0	0.00016952	0.016952	0	0
H	H.5	3	H.5.3		55	2	2	1	47	25	130	80	80	1	79.9	49.8	39	6.5	6591		0	0	0	0	0	0	0	0	0.002731	0	0.000910332	0	0	0	0	0	0	0	0	0	0	0	0	0	0	0	0.0436959	0	0.000151722
H	H.6	1	H.6.1		53	1	1	1	31	26.6	115	60	68	1	69.3	55.1	40	6.5	7208		0	0	0	0	0	0	0	0	0	0	0.000138735	0	0	0	0	0	0	0	0	0	0	0	0	0	0	0	0.000554939	0	0
H	H.6	2	H.6.2		53	1	1	1	31	26.6	115	60	68	1	68.3	54.3	38	6.5	5003		0	0	0	0	0	0	0	0	0	0	0	0	0	0	0	0	0	0	0	0	0	0	0	0	0	0	0.0009994	0	0
H	H.6	3	H.6.3		53	1	1	1	31	26.6	115	60	68	1	71.3	55.4	42	6.5	6063		0	0	0	0	0	0	0	0	0	0	0	0	0	0	0	0	0	0	0	0	0	0	0	0	0	0	0.000659739	0	0
H	H.7	1	H.7.1		53	1	1	2	27	26.2	120	65	71	1	71.8	57.6	41	6.5	6227		0	0	0	0	0	0	0	0	0.000802955	0	0.000321182	0	0	0	0	0	0	0	0	0.000802955	0	0	0	0	0	0	0.0766019	0	0.0191103
H	H.7	2	H.7.2		53	1	1	2	27	26.2	120	65	71	1	78.3	59.3	43	6.5	9659		0	0	0	0	0	0	0	0	0.000310591	0	0.00010353	0	0	0	0	0	0	0	0	0.0013459	0	0	0	0	0	0	0.0640853	0	0.0198778
H	H.7	3	H.7.3		53	1	1	2	27	26.2	120	65	71	1	74.2	50.9	38	6.5	4100		0	0	0	0	0	0	0	0	0.000487805	0	0.000487805	0	0	0	0	0	0	0	0	0.00097561	0	0	0	0	0	0	0.08	0	0.0221951
H	H.8	1	H.8.1		57	1	1	1	69	25.9	130	75	69	1	74.7	51.4	38	6.5	3539		0	0	0	0	0	0	0	0	0.000282566	0	0	0	0	0	0.00706414	0	0	0	0	0	0	0	0	0	0	0	0.00282566	0	0
H	H.8	2	H.8.2		57	1	1	1	69	25.9	130	75	69	1	76.8	50.3	36	6.5	8643		0	0	0	0	0	0	0.000115701	0	0	0	0	0	0	0	0.00717344	0	0	0	0	0	0	0	0	0	0	0	0.00185121	0	0
H	H.8	3	H.8.3		57	1	1	1	69	25.9	130	75	69	1	71.4	51.5	36	6.5	4292		0	0	0	0	0	0	0	0	0	0	0	0	0	0	0.00722274	0	0	0	0	0	0	0	0	0	0	0	0.00116496	0	0
H	H.9	1	H.9.1		54	1	1	1	41	26.9	130	80	75	1	81.8	58.9	39	6.5	3641		0	0	0	0	0.00027465	0	0	0	0.0195001	0	0.00027465	0	0	0	0.00411975	0	0	0	0	0.00357045	0	0	0	0	0	0	0.195551	0	0.00192255
H	H.9	2	H.9.2		54	1	1	1	41	26.9	130	80	75	1	80.4	56.6	34	6.5	4326		0	0	0	0	0.00023116	0.000924642	0	0	0.0127138	0	0.000693481	0	0	0	0.00323625	0	0	0	0	0.00184928	0	0	0	0	0	0	0.22307	0	0.0023116
H	H.9	3	H.9.3		54	1	1	1	41	26.9	130	80	75	1	76.7	58.6	39	6.5	2068		0	0	0	0	0.000483559	0.000967118	0	0	0.0169246	0.000483559	0.000967118	0	0	0	0.00241779	0	0	0	0	0.000967118	0	0	0	0	0	0	0.222921	0	0.000967118
H	H.10	1	H.10.1		59	1	1	1	97	26.8	135	85	76	1	92.9	41.7	33	6.5	5129		0	0	0	0	0	0.00019497	0.000779879	0	0	0	0	0	0	0	0	0	0	0	0	0	0	0	0.0241763	0	0	0	0	0.00019497	0
H	H.10	2	H.10.2		59	1	1	1	97	26.8	135	85	76	1	90.3	43.6	33	6.75	6512		0	0	0	0	0.000460688	0	0.000767813	0	0	0	0.000153563	0	0.000153563	0	0	0	0	0	0	0	0	0	0.0293305	0	0	0	0.000307125	0	0
H	H.10	3	H.10.3		59	1	1	1	97	26.8	135	85	76	1	98.5	41.6	36	6.5	4630		0	0	0	0	0	0	0	0	0	0	0.000215983	0	0.000215983	0	0	0	0	0	0	0	0	0	0.0259179	0	0	0	0.000215983	0.000215983	0
H	H.11	1	H.11.1		57	2	2	1	81	27.9	135	85	73	1	100.3	37.4	18	7	8261		0	0	0	0	0	0	0	0	0.000363152	0	0	0	0	0	0	0	0	0	0	0	0	0	0	0	0	0	0	0	0
H	H.11	2	H.11.2		57	2	2	1	81	27.9	135	85	73	1	110.3	42.6	16	6.5	11343		0	0	0	0	0	0	8.81601e-05	0	0.000617121	0	8.81601e-05	8.81601e-05	0	0	0	0	0	0	0	8.81601e-05	0	0	0	0	0	0	8.81601e-05	0	0
H	H.11	3	H.11.3		57	2	2	1	81	27.9	135	85	73	1	98.4	34.7	17	6.75	7508		0	0	0	0	0	0	0.000266383	0	0.000133191	0	0.000266383	0	0	0	0	0	0	0	0	0	0	0	0	0	0	0	0.000266383	0	0
H	H.12	1	H.12.1		54	2	2	2	43	27.8	125	65	77	1	89.3	41.5	26	6.75	4440		0	0	0	0	0	0	0	0	0	0	0.000225225	0	0	0	0	0	0	0	0	0	0	0	0	0	0	0	0.000225225	0	0
H	H.12	2	H.12.2		54	2	2	2	43	27.8	125	65	77	1	88.3	44.5	25	6.75	11163		0	0	0	0	8.95817e-05	8.95817e-05	0	0	0	0	8.95817e-05	0	0	0	0	0	0	0	0	0	0	0	0	0	0	0	0	0	0
H	H.12	3	H.12.3		54	2	2	2	43	27.8	125	65	77	1	87.3	43.7	26	6.75	6726		0	0	0	0	0.000297354	0	0	0	0	0	0	0	0	0	0	0	0	0	0	0	0	0	0	0	0	0	0.000148677	0	0
H	H.13	1	H.13.1		55	1	1	1	67	26.1	125	65	78	1	91.3	39.9	25	6.75	6638		0	0	0	0	0	0	0.000150648	0	0.00150648	0	0.000451943	0	0	0	0	0	0	0	0	0	0	0	0	0	0	0	0.0126544	0	0.000301296
H	H.13	2	H.13.2		55	1	1	1	67	26.1	125	65	78	1	93.3	35.1	23	6.75	7205		0.000138793	0	0	0	0	0	0	0	0.00124913	0	0.00055517	0	0	0	0	0	0	0	0	0.000138793	0	0	0	0	0	0	0.0137405	0	0
H	H.13	3	H.13.3		55	1	1	1	67	26.1	125	65	78	1	94.1	38.5	25	6.75	9475		0	0	0	0	0	0	0	0	0.00158311	0	0.000105541	0	0	0	0	0	0	0	0.000211082	0.000211082	0	0	0	0	0	0	0.0163588	0	0.000105541
H	H.14	1	H.14.1		60	1	1	1	113	27.3	120	70	80	1	93.5	32.3	16	6.75	5928		0	0	0	0	0	0	0	0	0.00404858	0	0.000168691	0	0	0	0	0	0	0	0	0.000337382	0	0	0.000674764	0	0.000168691	0	0.00219298	0	0.000168691
H	H.14	2	H.14.2		60	1	1	1	113	27.3	120	70	80	1	88.3	39.5	15	7	10197		0	0	0	0	0	0	0.000196136	0	0.00480533	0	0	0	0	0	0	0	0	0	0	0	0	0	0.000294204	0	0	0	0.00147102	9.80681e-05	0
H	H.14	3	H.14.3		60	1	1	1	113	27.3	120	70	80	1	93.7	33.9	15	6.75	9415		0	0	0	0	0	0	0.000106213	0	0.00679766	0.00031864	0.000106213	0	0	0	0.000106213	0	0	0	0	0.000212427	0	0	0.000424854	0	0	0	0.00265534	0.000212427	0
H	H.15	1	H.15.1		59	1	1	2	99	26.9	130	75	70	1	73.1	47.3	36	6.5	6371		0	0	0	0	0	0	0	0	0.000156961	0	0.000156961	0	0	0.000156961	0.00423795	0	0	0	0	0	0	0	0	0	0	0	0.00251138	0	0.000313922
H	H.15	2	H.15.2		59	1	1	2	99	26.9	130	75	70	1	76.4	49.6	34	6.5	8880		0	0	0	0	0	0	0	0	0.000225225	0	0.000112613	0	0	0	0.00472973	0	0	0	0	0	0	0	0	0	0	0	0.00202703	0	0.000225225
H	H.15	3	H.15.3		59	1	1	2	99	26.9	130	75	70	1	71.9	41.9	36	6.5	7733		0	0	0	0	0	0	0	0	0.000258632	0	0	0	0.000129316	0	0.004914	0	0	0	0	0	0	0	0	0	0	0	0.00375016	0	0.000517264
H	H.16	1	H.16.1		54	1	1	1	53	26.1	130	80	76	1	65.7	41.2	32	6.5	5899		0	0	0	0	0	0	0.00016952	0	0	0	0	0	0	0.00016952	0.0111883	0	0	0	0	0	0	0	0	0	0	0	0.000508561	0	0
H	H.16	2	H.16.2		54	1	1	1	53	26.1	130	80	76	1	59.4	45.8	35	6.5	7016		0	0	0	0	0	0	0	0	0	0	0.000142531	0	0	0	0.0104048	0	0	0	0	0	0	0	0	0	0	0	0.00171038	0	0
H	H.16	3	H.16.3		54	1	1	1	53	26.1	130	80	76	1	67.4	44.7	33	6.75	7900		0	0	0	0	0	0	0	0	0	0	0	0	0	0.000126582	0.0102532	0	0	0	0	0	0	0	0	0	0	0	0.000506329	0	0
H	H.17	1	H.17.1		55	2	2	2	43	27.8	135	75	72	1	60.4	54.3	40	6.5	4880		0	0	0	0	0	0.000204918	0	0	0.00143443	0	0.000204918	0	0	0	0.0307377	0	0	0	0	0.000409836	0	0	0	0	0	0	0.0534836	0	0.0514344
H	H.17	2	H.17.2		55	2	2	2	43	27.8	135	75	72	1	61.4	55.4	42	6.5	6289		0	0	0	0	0	0	0.000477023	0	0.000954047	0.000318016	0.000159008	0	0	0.000159008	0.0381619	0	0	0	0	0.000636031	0	0	0.000159008	0	0	0	0.0478613	0	0.0478613
H	H.17	3	H.17.3		55	2	2	2	43	27.8	135	75	72	1	60.5	52.3	40	6.5	5951		0	0	0	0	0	0	0	0	0.000672156	0	0.00100823	0	0	0.000168039	0.0314233	0	0	0	0	0.000840195	0	0	0	0	0	0	0.0478911	0	0.0487313
H	H.18	1	H.18.1		55	2	2	2	51	27.9	120	70	75	1	67.2	51.4	38	6.5	2400		0	0	0	0	0	0	0	0	0	0	0	0	0	0	0	0	0	0	0	0	0	0	0	0	0	0	0	0	0
H	H.18	2	H.18.2		55	2	2	2	51	27.9	120	70	75	1	66.3	59.3	36	6.75	4429		0	0	0	0	0	0	0	0	0	0	0	0	0	0	0	0	0	0	0	0	0	0	0	0	0	0	0.000225785	0	0
H	H.18	3	H.18.3		55	2	2	2	51	27.9	120	70	75	1	68.9	51.3	35	6.5	5736		0	0	0	0	0	0	0.000174338	0	0.000523013	0	0	0	0	0	0	0	0	0	0	0	0	0	0	0	0	0	0.00069735	0	0
H	H.19	1	H.19.1		50	1	2	2	25	26.9	110	70	68	1	67.3	52.7	43	6.5	4620		0	0	0	0	0	0	0	0	0.00238095	0	0	0	0	0	0	0	0	0	0	0	0	0	0	0	0	0	0.000865801	0	0
H	H.19	2	H.19.2		50	1	2	2	25	26.9	110	70	68	1	67.9	49.8	42	6.5	8050		0	0	0	0	0	0	0	0	0.00335404	0	0.000124224	0	0	0	0	0	0	0	0	0	0	0	0	0	0	0	0.000496894	0	0
H	H.19	3	H.19.3		50	1	2	2	25	26.9	110	70	68	1	62.2	48.1	42	6.5	5128		0	0	0	0	0	0	0.000195008	0	0.00312012	0	0	0	0	0	0	0	0	0	0	0	0	0	0	0	0	0	0.00156006	0	0
H	H.21	1	H.21.1		58	2	2	1	83	26.1	130	75	77	1	99.5	36.2	14	6.75	7286		0	0	0	0	0	0	0.00013725	0	0.00617623	0.00013725	0	0	0	0	0	0	0	0	0	0.000274499	0	0	0	0	0	0	0.00370574	0	0
H	H.21	2	H.21.2		58	2	2	1	83	26.1	130	75	77	1	93.3	38.4	15	6.75	5724		0	0	0	0	0	0	0	0	0.00279525	0	0	0	0	0	0	0	0	0	0	0	0	0	0	0	0	0	0.000873515	0	0
H	H.21	3	H.21.3		58	2	2	1	83	26.1	130	75	77	1	99.7	37.1	12	6.75	3540		0	0	0	0	0	0	0	0	0.00169492	0	0	0	0	0	0	0	0	0	0	0	0	0	0	0	0	0	0.000282486	0	0
H	H.22	1	H.22.1		55	1	1	2	59	26.4	125	65	78	1	89.3	32.9	17	6.75	4786		0	0	0	0	0	0	0	0	0.000835771	0	0.000208943	0	0	0	0	0	0	0	0.000208943	0.000208943	0	0	0	0	0	0	0.00793982	0	0.000208943
H	H.22	2	H.22.2		55	1	1	2	59	26.4	125	65	78	1	87.3	31.9	15	6.75	6638		0	0	0	0	0	0	0	0	0.000451943	0	0.000451943	0	0	0	0	0	0	0	0	0	0	0	0	0	0	0	0.00828563	0	0
H	H.22	3	H.22.3		55	1	1	2	59	26.4	125	65	78	1	88.4	29.8	15	7	3561		0	0	0	0	0	0	0	0	0.00168492	0	0.00028082	0	0	0	0	0	0	0	0	0	0	0	0	0	0	0	0.0115136	0	0
H	H.23	1	H.23.1		59	1	1	1	98	27.3	125	60	79	1	110.3	46.9	29	6.5	4553		0	0	0	0	0	0	0	0	0	0	0.000219635	0	0	0	0	0	0	0	0	0	0	0	0	0	0	0	0.000658906	0	0
H	H.23	2	H.23.2		59	1	1	1	98	27.3	125	60	79	1	103.3	43.4	26	6.75	2449		0	0	0	0	0	0	0	0	0	0	0	0	0	0	0.00040833	0	0	0	0	0	0	0	0	0	0	0	0.00081666	0	0
H	H.23	3	H.23.3		59	1	1	1	98	27.3	125	60	79	1	106.9	47.1	29	6.5	1516		0	0	0	0	0	0	0	0	0	0	0	0	0	0	0	0	0	0	0	0	0	0	0	0	0	0	0.000659631	0	0
H	H.24	1	H.24.1		56	2	2	1	71	25.5	120	65	68	1	102.5	36.7	19	6.75	5363		0	0	0	0	0.000186463	0	0	0	0.000186463	0	0.000372926	0	0	0	0.00522096	0	0	0	0	0.000186463	0	0	0	0	0	0	0.00130524	0	0.000932314
H	H.24	2	H.24.2		56	2	2	1	71	25.5	120	65	68	1	99.4	33.4	17	6.75	6936		0	0	0	0	0	0	0.000288351	0	0	0	0	0	0	0	0.00605536	0	0	0	0	0.00129758	0	0	0	0	0	0	0.0011534	0.000144175	0.000432526
H	H.24	3	H.24.3		56	2	2	1	71	25.5	120	65	68	1	108.4	31.3	17	6.5	7254		0	0	0	0	0	0	0.00082713	0	0.000137855	0	0	0	0	0	0.00496278	0	0	0	0	0.00082713	0	0	0	0	0	0	0.00137855	0	0.00027571
H	H.25	1	H.25.1		57	1	1	1	89	25.9	115	60	79	1	98.4	44.2	27	6.5	5538		0	0	0	0	0	0	0	0	0	0	0	0	0	0	0	0	0	0	0	0	0	0	0	0.000180571	0	0	0	0	0.000180571
H	H.25	2	H.25.2		57	1	1	1	89	25.9	115	60	79	1	91.3	50.3	27	7.5	7449		0	0	0	0	0	0.000268492	0	0	0.000671231	0	0	0	0	0	0.000268492	0	0	0	0	0	0	0	0	0	0	0	0	0	0
H	H.25	3	H.25.3		57	1	1	1	89	25.9	115	60	79	1	100.3	46.4	29	6.5	10786		0	0	0	0	0.000185426	9.27128e-05	0	0	9.27128e-05	0	0	0	0	0	0	0	0	0	0	0	0	0	0	0	0	0	0	0	0
H	H.26	1	H.26.1		52	1	1	1	29	26.4	125	65	81	1	78.3	50.9	39	6.5	6533		0	0	0	0	0	0.000153069	0	0	0	0	0.000153069	0	0	0	0	0	0	0	0	0	0.000153069	0	0	0	0	0	0	0	0.000306138
H	H.26	2	H.26.2		52	1	1	1	29	26.4	125	65	81	1	80.3	57.3	38	6.5	5794		0	0	0	0	0.000345185	0	0	0	0	0	0	0	0	0	0	0	0	0	0	0.000172592	0	0	0	0	0	0	0.000172592	0	0
H	H.26	3	H.26.3		52	1	1	1	29	26.4	125	65	81	1	73.2	51.9	38	6.5	8623		0.000115969	0	0	0	0	0	0	0	0	0	0	0	0	0	0.000115969	0	0	0	0	0	0	0	0	0	0	0	0.000347907	0	0.000115969
H	H.27	1	H.27.1		54	1	1	1	36	26.9	120	70	82	1	62.1	49.3	35	6.5	4558		0	0	0	0	0.00153576	0.000658183	0.000219394	0	0	0	0.00131637	0	0	0.000219394	0.0129443	0	0	0	0	0.00131637	0	0	0.000219394	0	0	0	0.040588	0	0.00329092
H	H.27	2	H.27.2		54	1	1	1	36	26.9	120	70	82	1	63.5	47.6	36	6.5	4987		0	0	0	0	0.000200521	0.00100261	0.000200521	0	0.000200521	0	0.00180469	0	0	0	0.0116302	0	0	0	0	0.00120313	0	0	0.000200521	0	0	0	0.0523361	0	0.0066172
H	H.27	3	H.27.3		54	1	1	1	36	26.9	120	70	82	1	66.4	45.3	37	6.5	6771		0	0	0	0	0.000590755	0.000738443	0.000147689	0	0.000147689	0	0.00191995	0	0	0.000147689	0.0147689	0	0.000147689	0	0	0.0013292	0	0	0	0	0	0	0.0327869	0	0.00206764
H	H.28	1	H.28.1		56	2	2	1	51	25.7	130	75	75	1	78.4	34.6	12	7	5874		0	0	0	0	0	0	0.000510725	0	0.000170242	0	0	0	0	0	0.00527749	0	0	0	0	0	0	0	0	0	0	0	0.000680967	0	0
H	H.28	2	H.28.2		56	2	2	1	51	25.7	130	75	75	1	71.3	36.3	12	7	4849		0	0	0	0	0	0	0	0	0.000206228	0	0	0	0	0	0.00680553	0	0	0	0	0	0	0	0	0	0	0	0.00123737	0	0
H	H.28	3	H.28.3		56	2	2	1	51	25.7	130	75	75	1	79.1	33.5	15	6.75	10057		0	0	0	0	0	0	9.94332e-05	0	9.94332e-05	0	0	0	0	0	0.00785523	0	0	0	0	0	0	0	0	0	0	0	0.0017898	0	9.94332e-05
H	H.29	1	H.29.1		55	1	1	1	62	26.9	135	80	76	1	88.1	36.7	14	6.75	8165		0	0	0	0	0	0	0.000122474	0	0	0	0	0	0	0.000489896	0.0242498	0	0	0	0	0	0	0	0	0	0	0	0.00061237	0	0
H	H.29	2	H.29.2		55	1	1	1	62	26.9	135	80	76	1	89.3	37.1	15	6.75	6682		0	0	0	0	0	0	0.000149656	0	0	0	0	0	0	0	0.0296318	0	0	0	0	0	0	0	0	0	0	0	0.00119725	0	0
H	H.29	3	H.29.3		55	1	1	1	62	26.9	135	80	76	1	83.2	39.3	13	6.75	9957		0	0	0	0	0	0	0.000100432	0	0.000100432	0	0	0	0	0.000602591	0.0254093	0	0	0	0	0	0	0	0	0	0	0	0.000803455	0	0.000100432
H	H.30	1	H.30.1		51	1	1	1	33	25.3	130	85	73	1	56.2	51.6	37	6.5	5068		0	0	0	0	0.000591949	0.000394633	0.000394633	0	0.00138122	0	0.000197316	0	0	0	0.000197316	0	0	0	0	0.000986582	0	0.000197316	0	0	0	0	0.0128256	0.000197316	0.000197316
H	H.30	2	H.30.2		51	1	1	1	33	25.3	130	85	73	1	53.3	50.3	34	6.5	3669		0	0	0	0	0.000817661	0.000272554	0.000545108	0	0.00109022	0.000545108	0.000545108	0	0	0	0	0	0	0	0	0.000817661	0	0	0	0	0	0	0.0117198	0	0.00136277
H	H.30	3	H.30.3		51	1	1	1	33	25.3	130	85	73	1	57.8	52.7	35	6.5	4134		0.000241896	0.000241896	0	0	0.000483793	0.000725689	0.000241896	0	0.000967586	0	0.000241896	0	0	0	0	0	0	0	0	0	0	0	0	0	0	0	0.0120948	0	0.000483793
AV	A.1	1	A.1.1		51	1	1	2	31	26.4	120	65	78	4	78.4	41.9	32	6.75	815		0	0	0	0	0	0	0	0	0	0	0	0	0	0	0	0	0	0	0	0	0	0	0	0	0	0	0	0	0
AV	A.1	2	A.1.2		51	1	1	2	31	26.4	120	65	78	2	36.4	169.2	43	5	1986		0	0	0	0	0	0	0	0	0	0	0	0	0	0	0	0	0	0	0	0	0	0	0	0	0	0	0	0	0
AV	A.1	3	A.1.3		51	1	1	2	31	26.4	120	65	78	1	37.4	171.3	56	5	2722		0	0	0	0	0	0	0	0	0	0	0	0	0	0	0	0	0	0	0	0	0	0	0	0	0	0	0	0	0
AV	A.2	1	A.2.1		57	2	2	3	67	27.1	125	60	80	4	86.1	33.2	13	7	5732		0	0	0	0	0	0	0	0	0.000174459	0	0	0	0.000174459	0	0.00680391	0	0	0	0	0	0	0	0	0	0	0	0.00122121	0	0
AV	A.2	2	A.2.2		57	2	2	3	67	27.1	125	60	80	2	49.6	153.4	24	5.5	6942		0	0	0	0	0	0	0	0	0	0	0	0	0	0	0	0	0	0	0	0	0	0	0	0	0	0	0	0	0
AV	A.2	3	A.2.3		57	2	2	3	67	27.1	125	60	80	1	42.7	154.2	49	5	7333		0	0	0	0	0	0	0	0	0	0	0	0	0	0	0	0.00013637	0	0	0	0	0	0	0	0	0	0.00013637	0	0	0
AV	A.3	1	A.3.1		54	1	1	2	47	26.8	130	75	76	4	74.4	44.6	29	6.75	5293		0	0	0	0	0	0	0	0	0	0	0	0	0	0	0.03174	0	0	0	0	0	0	0	0	0	0	0	0	0	0.000188929
AV	A.3	2	A.3.2		54	1	1	2	47	26.8	130	75	76	1	53.6	171.3	38	5.5	3638		0	0	0	0	0	0	0	0	0	0	0	0	0	0	0	0	0	0	0	0	0	0	0	0	0	0	0	0	0
AV	A.3	3	A.3.3		54	1	1	2	47	26.8	130	75	76	1	49.1	173.2	53	5	4820		0	0	0	0	0	0	0	0	0	0	0	0	0	0	0	0	0	0	0	0	0	0	0	0	0	0	0.000414938	0	0
AV	A.4	1	A.4.1		58	1	1	1	92	25.4	125	70	75	4	57.9	54.1	34	6.5	880		0	0	0	0	0	0	0	0	0	0	0	0	0	0	0	0	0	0	0	0	0	0	0	0	0	0	0	0	0
AV	A.4	2	A.4.2		58	1	1	1	92	25.4	125	70	75	3	41.5	176.9	49	5.5	5060		0	0	0	0	0.000790514	0.000395257	0	0	0.000197628	0.000197628	0.000197628	0	0	0	0	0	0	0	0	0	0	0	0.0124506	0	0	0	0.0780632	0	0.00513834
AV	A.4	3	A.4.3		58	1	1	1	92	25.4	125	70	75	1	40.3	177.1	61	4.5	6806		0	0	0	0	0.000587717	0.000146929	0.000293858	0	0.000293858	0	0.000293858	0	0	0	0	0	0	0	0	0	0	0	0.00778725	0	0	0	0.0473112	0	0.00367323
AV	A.5	1	A.5.1		60	2	2	1	118	25.9	110	80	74	4	97.2	29.5	11	6.5	5335		0	0	0	0	0	0	0.000187441	0	0	0	0.000187441	0	0.000187441	0	0	0	0	0	0	0	0	0	0	0	0	0	0.000187441	0	0
AV	A.5	2	A.5.2		60	2	2	1	118	25.9	110	80	74	3	44.9	169.1	24	5.5	6147		0	0	0	0	0	0	0	0	0	0	0	0	0	0	0	0	0	0	0	0	0	0	0	0	0	0	0	0	0
AV	A.5	3	A.5.3		60	2	2	1	118	25.9	110	80	74	1	44.7	171.4	53	5	9986		0	0	0	0	0	0	0	0	0	0	0	0	0	0	0	0	0	0	0	0	0	0	0	0	0	0	0	0	0
AV	A.6	1	A.6.1		58	1	1	1	96	26.6	130	80	79	4	54.3	51.1	28	6.5	1851		0	0	0	0	0	0	0	0	0	0	0	0	0	0	0	0	0	0	0	0	0	0	0	0	0	0	0.000540249	0	0
AV	A.6	2	A.6.2		58	1	1	1	96	26.6	130	80	79	2	41.6	183.3	44	5.5	7613		0	0	0	0	0.00840667	0.00170761	0.000262709	0.000262709	0.0119532	0.000131354	0.00801261	0	0.000131354	0.000131354	0.00249573	0.000262709	0	0	0	0.000131354	0	0	0	0	0	0	0.361093	0	0.00669907
AV	A.6	3	A.6.3		58	1	1	1	96	26.6	130	80	79	1	45.3	179.2	57	5	5371		0	0	0	0	0.0109849	0.00186185	0.000930925	0.000186185	0.010054	0.000186185	0.010054	0	0.000186185	0.000186185	0.00279278	0.000186185	0	0.000186185	0	0	0	0	0	0.000186185	0	0	0.340346	0	0.00521318
AV	A.7	1	A.7.1		59	1	1	1	103	26.9	120	85	81	3	94.3	36.6	21	6.75	1647		0	0	0	0	0	0	0	0	0	0	0	0	0	0	0	0	0	0	0	0	0	0	0	0	0	0	0	0	0
AV	A.7	2	A.7.2		59	1	1	1	103	26.9	120	85	81	1	65.1	161.3	33	5.5	6202		0	0	0	0	0	0	0.000644953	0	0.000161238	0	0	0	0.000322477	0	0	0	0	0	0	0.000322477	0	0	0	0	0	0	0.0788455	0	0.000483715
AV	A.7	3	A.7.3		59	1	1	1	103	26.9	120	85	81	1	54.3	167.2	49	5	6627		0	0	0	0	0	0	0.000754489	0	0.000301796	0	0	0	0.000452694	0	0	0	0	0	0	0	0	0	0	0	0	0	0.100045	0	0.000905387
AV	A.8	1	A.8.1		52	2	2	2	31	25.2	120	65	76	4	63.5	51.3	40	6.5	1668		0	0	0	0	0	0	0	0	0	0	0	0	0	0	0.00119904	0	0	0	0	0	0	0	0	0	0	0	0.0143885	0	0
AV	A.8	2	A.8.2		52	2	2	2	31	25.2	120	65	76	1	37.4	177.4	48	5	5944		0	0	0	0	0	0	0	0	0.00185061	0.000168237	0	0	0	0	0	0	0	0	0	0	0	0	0	0	0	0	0.000168237	0	0
AV	A.8	3	A.8.3		52	2	2	2	31	25.2	120	65	76	1	39.3	178.9	57	4.5	6614		0	0	0	0	0	0	0	0	0.00438464	0	0.000151194	0	0	0	0	0	0	0	0	0	0	0	0	0	0	0	0.00196553	0	0.000151194
AV	A.9	1	A.9.1		54	1	2	1	29	26.1	115	65	77	4	66.4	48.5	32	6.5	2076		0	0	0	0	0	0	0	0	0.000963391	0	0	0	0	0	0.026975	0	0	0	0	0	0	0	0	0	0	0	0.0130058	0	0
AV	A.9	2	A.9.2		54	1	2	1	29	26.1	115	65	77	1	51.6	168.4	44	5.5	8200		0	0	0	0	0	0	0.000121951	0	0	0	0	0	0	0	0	0	0	0	0	0	0	0	0	0	0	0	0	0	0
AV	A.9	3	A.9.3		54	1	2	1	29	26.1	115	65	77	1	54.1	171.3	59	4.5	9596		0	0	0	0	0	0	0.00010421	0	0	0	0	0	0	0	0.00010421	0	0	0	0	0	0	0	0	0	0	0	0.00010421	0	0
AV	A.10	1	A.10.1		57	1	1	1	67	26.8	135	70	79	4	85.8	40.1	33	6.75	3579		0	0	0	0	0	0	0	0	0.000279408	0	0.000279408	0	0	0	0.000279408	0	0	0	0	0	0	0	0	0	0	0	0.00279408	0	0
AV	A.10	2	A.10.2		57	1	1	1	67	26.8	135	70	79	2	42.9	166.9	45	5.5	3093		0	0	0	0	0	0	0	0	0.000323311	0	0	0	0	0	0	0	0	0	0	0	0	0	0	0	0	0	0	0	0
AV	A.10	3	A.10.3		57	1	1	1	67	26.8	135	70	79	1	43.2	165.3	53	5	2446		0	0	0	0	0	0	0.000408831	0	0	0	0	0	0	0	0	0	0	0	0	0	0	0	0	0	0	0	0.000408831	0	0
AV	A.11	1	A.11.1		61	2	2	1	106	26.9	130	75	73	4	111.3	36.2	16	6.75	6077		0	0	0	0	0	0	0.000164555	0	0	0	0	0	0	0	0.00575942	0	0	0	0	0	0	0	0	0	0	0	0.000164555	0	0
AV	A.11	2	A.11.2		61	2	2	1	106	26.9	130	75	73	1	63.5	168.3	29	5.75	3561		0	0	0	0	0	0	0	0	0	0	0	0	0	0	0	0	0	0	0	0	0	0	0	0	0	0	0.00533558	0	0
AV	A.11	3	A.11.3		61	2	2	1	106	26.9	130	75	73	1	46.3	171.1	55	5	4279		0	0	0	0	0	0	0	0	0	0	0.000233699	0	0	0	0	0	0	0	0	0	0	0	0	0	0	0	0.00630989	0	0.000233699
AV	A.12	1	A.12.1		55	1	1	1	69	27.8	125	80	84	4	76.3	40.5	29	6.75	1375		0	0	0	0	0	0	0	0	0	0	0	0	0	0	0.00290909	0	0	0	0	0	0	0	0	0	0	0	0.0145455	0	0
AV	A.12	2	A.12.2		55	1	1	1	69	27.8	125	80	84	1	46.7	163.3	38	5.5	4950		0	0	0	0	0	0	0	0	0	0	0	0	0	0	0.00020202	0	0	0	0	0	0	0	0	0	0	0	0.00040404	0	0
AV	A.12	3	A.12.3		55	1	1	1	69	27.8	125	80	84	1	43.2	166.2	54	5	9103		0	0	0	0	0	0	0	0	0.000549269	0	0	0	0	0.000109854	0	0	0	0	0	0	0	0	0	0	0	0	0.000219708	0	0
AV	A.13	1	A.13.1		56	2	2	1	74	27.3	125	65	83	4	94.1	36.9	14	6.75	2589		0	0	0	0	0	0	0	0	0	0	0	0	0	0	0.0691387	0	0	0	0	0	0	0	0	0	0	0	0.00038625	0	0.00038625
AV	A.13	2	A.13.2		56	2	2	1	74	27.3	125	65	83	1	57.4	161.4	26	5.75	3771		0	0	0	0	0	0	0	0	0	0	0	0	0	0	0.00477327	0	0	0	0	0	0	0	0	0	0	0	0	0	0
AV	A.13	3	A.13.3		56	2	2	1	74	27.3	125	65	83	1	41.6	164.3	44	5.5	5214		0	0	0	0	0	0	0	0	0	0	0	0	0	0	0.00326045	0	0	0	0	0	0	0	0	0	0	0	0	0	0
AV	A.14	1	A.14.1		58	1	1	1	99	26.3	120	70	87	4	117.3	32.8	16	7	2404		0	0	0	0	0	0	0.000415973	0	0	0	0	0	0	0	0.00540765	0	0	0	0	0	0	0	0	0	0	0	0.00831947	0	0
AV	A.14	2	A.14.2		58	1	1	1	99	26.3	120	70	87	2	62.5	162.3	26	5.75	6056		0	0	0	0	0	0	0.000165125	0	0	0	0.000660502	0	0	0	0	0	0	0	0.000165125	0	0	0	0	0	0	0	0.000495376	0	0
AV	A.14	3	A.14.3		58	1	1	1	99	26.3	120	70	87	1	48.3	169.1	47	5	4135		0	0	0	0	0	0	0	0	0	0	0	0	0	0	0	0	0	0	0	0	0	0	0	0	0	0	0.000241838	0	0
AV	A.15	1	A.15.1		60	1	1	1	89	25.9	130	70	84	4	93.6	43.3	40	6.5	5638		0	0	0	0	0	0	0	0	0	0	0	0	0	0	0.00372473	0	0	0	0	0	0	0	0	0	0	0	0	0	0
AV	A.15	2	A.15.2		60	1	1	1	89	25.9	130	70	84	1	58.2	166.3	49	5	3998		0	0	0	0	0	0	0.00050025	0	0	0	0	0	0.000750375	0	0	0	0	0	0	0.00050025	0	0	0	0	0	0	0.0330165	0	0.000250125
AV	A.15	3	A.15.3		60	1	1	1	89	25.9	130	70	84	1	40.2	163.9	63	4.5	3862		0.000258933	0	0	0	0	0	0	0	0	0	0	0	0.000258933	0	0	0	0	0	0	0	0	0	0	0	0	0	0.0473848	0	0.000258933
AV	A.16	1	A.16.1		53	1	1	1	54	26.4	135	85	79	4	97.5	47.2	37	6.5	1812		0	0	0	0	0	0	0	0	0	0	0	0	0	0	0.00331126	0	0	0	0	0	0	0	0	0	0	0	0.00551876	0	0.00110375
AV	A.16	2	A.16.2		53	1	1	1	54	26.4	135	85	79	1	57.6	175.7	47	5	5570		0	0	0	0	0	0	0	0	0	0	0	0	0	0	0	0	0	0	0	0	0	0	0	0	0	0	0.000179533	0	0
AV	A.16	3	A.16.3		53	1	1	1	54	26.4	135	85	79	1	49.3	172.1	59	4.5	8945		0	0	0	0	0	0	0	0	0.00122974	0	0.000111794	0	0	0.000111794	0	0	0	0	0	0	0	0	0	0	0	0	0.000111794	0	0
AV	A.17	1	A.17.1		51	1	1	2	26	26.8	135	85	74	4	63.2	50.3	43	6.5	1479		0	0	0	0	0	0	0	0	0	0	0	0	0	0	0	0	0	0	0	0	0	0	0	0	0	0	0	0	0
AV	A.17	2	A.17.2		51	1	1	2	26	26.8	135	85	74	2	42.1	178.9	51	5	2484		0	0	0	0	0	0	0	0	0.00161031	0	0	0	0	0	0.000402576	0	0	0	0	0	0	0	0	0	0	0	0.0229469	0	0
AV	A.17	3	A.17.3		51	1	1	2	26	26.8	135	85	74	1	44.5	178.2	67	4.5	2132		0	0	0	0	0	0	0	0	0.00515947	0	0	0	0	0	0	0	0	0	0	0	0	0	0	0	0	0	0.00469043	0.000469043	0
AV	A.18	1	A.18.1		52	2	2	1	27	26.3	120	75	77	4	52.3	53.4	48	6.25	3202		0	0	0.000312305	0.000312305	0	0	0	0	0	0	0	0	0	0.000312305	0.0480949	0	0	0	0	0	0	0	0	0	0	0	0.0065584	0	0
AV	A.18	2	A.18.2		52	2	2	1	27	26.3	120	75	77	2	37.9	181.2	55	5	3905		0	0	0	0	0	0	0	0	0	0	0	0	0	0	0	0	0	0	0	0	0	0	0	0	0	0	0	0	0
AV	A.18	3	A.18.3		52	2	2	1	27	26.3	120	75	77	1	38.3	182.3	65	5	3850		0	0	0	0	0	0	0	0	0	0	0	0	0	0	0.00025974	0	0	0	0	0	0	0	0	0	0	0	0	0	0
AV	A.19	1	A.19.1		54	1	1	2	33	26.7	130	80	81	4	67.9	52.6	41	6.25	2515		0	0	0	0	0	0	0.000397614	0	0.000397614	0	0	0	0	0	0.000397614	0	0	0	0	0	0	0	0	0	0	0	0.00795229	0	0
AV	A.19	2	A.19.2		54	1	1	2	33	26.7	130	80	81	1	42.7	174.3	49	5	4663		0	0	0	0	0	0	0	0	0.00150118	0.000214454	0	0	0	0	0	0	0	0	0	0	0	0	0	0	0	0	0.000214454	0	0
AV	A.19	3	A.19.3		54	1	1	2	33	26.7	130	80	81	1	43.5	180.2	61	5	4663		0	0	0	0	0	0	0	0	0.00150118	0	0	0	0	0	0.000214454	0	0	0	0	0	0	0	0	0	0	0	0	0	0
AV	A.20	1	A.20.1		55	1	1	1	45	27.2	135	85	78	4	69.6	43.3	35	6.5	938		0	0	0	0	0	0	0	0	0	0	0	0	0	0	0.00426439	0	0	0	0	0	0	0	0	0	0	0	0.0373134	0	0
AV	A.20	2	A.20.2		55	1	1	1	45	27.2	135	85	78	1	32.6	166.7	42	5	3827		0	0	0	0	0	0	0	0	0.00130651	0	0	0	0	0	0.000783904	0	0	0	0	0	0	0	0	0	0	0	0.00104521	0	0
AV	A.20	3	A.20.3		55	1	1	1	45	27.2	135	85	78	1	36.2	182.3	66	5	4341		0	0	0	0	0	0	0	0	0.00184289	0	0	0	0	0	0.000691085	0	0	0	0	0	0	0	0	0	0	0	0.000460723	0	0
AV	A.21	1	A.21.1		59	2	2	1	86	27.1	125	90	77	4	88.6	36.2	12	6.75	2689		0	0	0	0	0	0	0	0	0.000371885	0	0	0	0	0	0.000743771	0	0	0	0	0	0	0	0	0	0	0	0.00669394	0	0
AV	A.21	2	A.21.2		59	2	2	1	86	27.1	125	90	77	2	54.3	159.3	25	5.75	7117		0	0	0	0	0	0	0	0	0	0	0	0	0	0	0	0	0	0	0	0	0	0	0.000421526	0	0	0	0.000702543	0	0
AV	A.21	3	A.21.3		59	2	2	1	86	27.1	125	90	77	1	51.7	160.3	43	5.5	5663		0	0	0	0	0	0	0.000176585	0	0.00035317	0	0	0	0	0	0	0	0	0	0	0	0	0	0.00035317	0	0	0	0.00565072	0	0.00141268
AV	A.22	1	A.22.1		60	1	1	1	113	26.1	125	85	71	4	82.6	32.9	14	7	3177		0	0	0	0	0	0	0	0.000314762	0	0	0	0	0	0	0.0192005	0	0	0	0	0	0	0	0	0	0	0	0.000629525	0	0
AV	A.22	2	A.22.2		60	1	1	1	113	26.1	125	85	71	2	55.7	154.3	26	5.75	4365		0	0	0	0	0	0	0	0	0	0	0.000229095	0	0	0	0.00229095	0	0	0	0	0	0	0	0	0	0	0	0	0	0
AV	A.22	3	A.22.3		60	1	1	1	113	26.1	125	85	71	1	50.8	163.7	43	5.9	6215		0	0	0	0	0	0	0	0	0	0	0	0	0	0	0.00514883	0	0	0	0	0	0	0	0	0	0	0	0	0	0
AV	A.23	1	A.23.1		54	1	2	1	37	25.3	125	80	70	4	66.7	46.9	36	6.5	2031		0	0	0	0	0	0	0	0	0	0	0	0	0	0	0	0	0	0	0	0	0	0	0	0	0	0	0	0	0
AV	A.23	2	A.23.2		54	1	2	1	37	25.3	125	80	70	1	32.4	173.3	47	5	4141		0	0	0	0	0.000241488	0	0	0	0	0	0	0	0	0	0.000241488	0	0	0	0	0	0	0	0	0	0	0	0.000724463	0	0.000241488
AV	A.23	3	A.23.3		54	1	2	1	37	25.3	125	80	70	1	38.1	172.9	57	5	5075		0	0	0	0	0	0	0	0	0.000591133	0	0	0	0	0	0	0	0	0	0	0	0	0	0	0	0	0	0	0	0
AV	A.24	1	A.24.1		57	1	1	1	59	26.5	135	90	69	4	89.4	36.7	34	6.5	936		0	0	0	0	0	0	0	0	0	0	0	0	0	0	0.00106838	0	0	0	0	0	0	0	0	0	0	0	0.0128205	0	0.00213675
AV	A.24	2	A.24.2		57	1	1	1	59	26.5	135	90	69	1	61.7	161.2	46	5.5	7176		0	0	0	0	0	0	0	0	0	0	0	0	0	0.000139353	0	0	0	0	0	0.000139353	0	0	0	0	0	0	0	0	0
AV	A.24	3	A.24.3		57	1	1	1	59	26.5	135	90	69	1	49.3	167.8	54	5	8836		0	0	0	0	0	0	0	0	0	0	0	0	0	0	0	0	0	0	0	0	0	0	0	0	0	0	0	0	0
AV	A.25	1	A.25.1		55	1	1	1	63	26.6	120	65	75	3	71.4	44.2	43	6.5	2992		0	0	0	0	0	0	0	0	0	0	0	0	0	0	0.0324198	0	0	0	0	0	0	0	0	0	0	0	0	0	0.000334225
AV	A.25	2	A.25.2		55	1	1	1	63	26.6	120	65	75	1	49.4	168.3	57	5	3726		0	0.000268384	0	0	0	0	0	0	0	0	0	0	0	0	0	0	0	0	0	0	0	0	0	0	0	0	0	0	0
AV	A.25	3	A.25.3		55	1	1	1	63	26.6	120	65	75	1	50.3	176.3	62	5	6064		0	0	0	0	0	0	0	0	0	0	0	0	0	0	0	0	0	0	0	0	0	0	0	0	0	0	0.000164908	0	0
AV	A.26	1	A.26.1		51	1	1	2	21	26	115	65	74	4	63.7	50.9	41	6.5	5218		0	0	0	0	0	0	0	0	0	0	0	0	0	0	0.0068992	0	0	0	0	0	0	0	0	0	0	0	0	0	0
AV	A.26	2	A.26.2		51	1	1	2	21	26	115	65	74	1	37.6	177.1	53	5	7820		0	0	0	0	0	0	0.00179028	0	0	0	0	0	0.00217391	0	0	0	0	0	0	0.000127877	0	0	0	0	0	0	0.000127877	0	0
AV	A.26	3	A.26.3		51	1	1	2	21	26	115	65	74	1	43.8	179.3	68	5	7478		0	0	0	0	0	0	0.00173843	0	0	0	0	0	0.00133726	0	0.000267451	0	0	0	0	0	0	0	0	0	0	0	0	0	0
AV	A.27	1	A.27.1		50	1	1	1	28	25.7	125	75	73	4	61.8	49.3	26	6.75	3206		0	0	0	0	0	0	0	0	0	0	0	0	0	0	0	0	0	0	0	0	0	0	0	0	0	0	0	0	0
AV	A.27	2	A.27.2		50	1	1	1	28	25.7	125	75	73	2	34.1	176.3	41	5.5	5499		0	0	0	0	0	0	0	0	0	0	0.000181851	0	0	0	0.000727405	0	0	0	0	0	0	0	0	0	0	0	0	0	0
AV	A.27	3	A.27.3		50	1	1	1	28	25.7	125	75	73	1	35.7	180.6	64	4.5	5650		0	0	0	0	0	0	0.000176991	0	0	0	0	0	0	0	0.000176991	0	0	0	0	0	0	0	0	0	0	0	0	0	0
AV	A.28	1	A.28.1		55	1	1	2	43	26.7	130	75	77	4	99.3	30.6	15	7	4642		0	0	0	0	0	0	0	0	0	0	0	0	0	0	0.007109	0	0	0	0	0	0	0	0	0	0	0	0	0	0
AV	A.28	2	A.28.2		55	1	1	2	43	26.7	130	75	77	2	52.8	151.1	29	6	7203		0	0	0	0	0.000138831	0.000138831	0	0	0	0	0.000138831	0	0	0	0	0	0	0	0	0	0	0	0.000138831	0	0	0	0.0022213	0	0
AV	A.28	3	A.28.3		55	1	1	2	43	26.7	130	75	77	1	45.9	166.3	47	5	6378		0	0	0	0	0	0	0	0	0	0	0	0	0	0	0	0	0	0	0	0.000156789	0	0	0.000470367	0	0	0	0.00156789	0	0
AV	A.29	1	A.29.1		57	2	2	1	77	26.8	130	70	78	4	110.4	33.7	13	6.75	5815		0	0	0	0	0	0	0.000171969	0	0	0	0	0	0.000171969	0	0.0044712	0	0	0	0	0	0	0	0	0	0	0	0	0	0
AV	A.29	2	A.29.2		57	2	2	1	77	26.8	130	70	78	1	64.3	163.2	24	6	6194		0	0	0	0	0.000161447	0	0	0	0	0	0	0	0	0	0	0	0	0	0	0	0	0	0	0	0	0	0	0	0
AV	A.29	3	A.29.3		57	2	2	1	77	26.8	130	70	78	1	50.2	167.9	46	5	8736		0	0	0	0	0	0	0	0	0	0	0	0	0	0	0	0	0	0	0	0	0	0	0	0	0	0	0.000114469	0	0
AV	A.30	1	A.30.1		60	1	1	1	107	26.4	135	80	80	4	105.6	32.6	16	6.75	3468		0	0	0	0	0	0	0.000576701	0	0	0	0	0	0	0	0	0	0	0	0	0	0	0	0	0	0	0	0.000865052	0	0
AV	A.30	2	A.30.2		60	1	1	1	107	26.4	135	80	80	1	48.4	162.5	27	6	2704		0	0	0	0	0	0	0	0	0	0	0	0	0	0	0	0	0	0	0	0	0	0	0	0	0	0	0.000739645	0	0
AV	A.30	3	A.30.3		60	1	1	1	107	26.4	135	80	80	1	41.3	170.4	49	5	8506		0	0	0	0	0	0	0	0	0	0	0	0	0	0	0	0	0	0	0	0	0	0	0	0	0	0	0	0	0
a Atrophic vaginitis patients were designated as AV, healthy control subjects were designated as H
b Sequences were classified using the RDP and SpeciateIT
[truncated: 206 more columns]
